# Supplementary material for: Joint embedding VQA model based on dynamic word vector
Source: PeerJ Comput Sci. 2021 Mar 3;7:e353. doi: 10.7717/peerj-cs.353 (PMC7959642; doi:10.7717/peerj-cs.353)
Supplement: Supplemental Information 1 [file peerj-cs-07-353-s001.zip]

Archive with 7 entries (7 files):
- Learning to Answer Questions From Image Using Convolutional Neural Network.pdf
- Ask Your Neurons.pdf
- Attention Is All You Need.pdf
- Deep contextualized word representations.pdf
- Deep modular co-attention networks for visual question answering.pdf
- Dynamic memory networks for visual and textual question an- swering.pdf
- Explicit knowledge-based reasoning for visual question answering.pdf
